# Supplementary material for: LINC00240 Knockdown Suppresses the Proliferation, Migration, and Invasion of Ovarian Cancer Cells Through the miR‐30c‐5p/P4HA2 Axis
Source: J Cell Mol Med. 2026 May 10;30(9):e71171. doi: 10.1111/jcmm.71171 (PMC13158136; doi:10.1111/jcmm.71171)
Supplement: Supplementary file 1 — Table S1: Basic pathological information of the patient. [file JCMM-30-e71171-s001.xlsx]

## Sheet: Sheet1
Supplementary Table 1 Basic pathological information of the patient
Patient Number	Age (year)	Pathological type	FIGO stage	Pathological differentiation	Lymph node metastasis	Treatment status	BRCA mutation	LINC00240 expression	miR-30c-5p expression	P4HA2 expression
1	60	High-grade Serous Carcinoma	IIB	Poor	Negative(-)	Primary	Positive(+)	High	Low	High
2	43	High-grade Serous Carcinoma	ⅢA1	Poor	Positive(+)	Recurrent	Positive(+)	High	Low	Low
3	59	High-grade Serous Carcinoma	ⅢC	Poor	Negative(-)	Primary	Positive(+)	Low	High	Low
4	58	High-grade Serous Carcinoma	ⅠC3	Poor	Negative(-)	Primary	Positive(+)	Low	High	Low
5	52	Ovarian Adenocarcinoma	ⅠA1	Well-moderate	Negative(-)	Primary	Negative(-)	Low	High	High
6	61	High-grade Serous Carcinoma	ⅢC	Poor	Negative(-)	Primary	Positive(+)	High	Low	Low
7	35	Ovarian Adenocarcinoma	ⅠA1	Well-moderate	Negative(-)	Primary	Negative(-)	Low	Low	High
8	68	Endometrioid Carcinoma	ⅢC	Well-moderate	Positive(+)	Recurrent	Negative(-)	Low	High	Low
9	67	High-grade Serous Carcinoma	II A	Poor	Negative(-)	Primary	Positive(+)	High	Low	High
10	66	Ovarian Adenocarcinoma	ⅢC	Poor	Negative(-)	Primary	Negative(-)	Low	Low	Low
11	66	Clear Cell Carcinoma	ⅠC1	Well-moderate	Negative(-)	Primary	Negative(-)	Low	High	Low
12	40	Ovarian Adenocarcinoma	ⅠC1	Well-moderate	Negative(-)	Primary	Negative(-)	Low	High	Low
13	52	High-grade Serous Carcinoma	ⅢC	Poor	Negative(-)	Primary	Positive(+)	Low	High	Low
14	58	High-grade Serous Carcinoma	ⅠC3	Poor	Negative(-)	Primary	Positive(+)	Low	Low	Low
15	55	High-grade Serous Carcinoma	ⅣB	Poor	Positive(+)	Recurrent	Positive(+)	High	Low	High
16	48	High-grade Serous Carcinoma	ⅣB	Poor	Positive(+)	Recurrent	Positive(+)	High	Low	Low
17	59	High-grade Serous Carcinoma	ⅢC	Poor	Positive(+)	Recurrent	Positive(+)	High	High	High
18	70	High-grade Serous Carcinoma	ⅣB	Poor	Negative(-)	Recurrent	Positive(+)	Low	High	Low
19	73	High-grade Serous Carcinoma	ⅢC	Poor	Negative(-)	Primary	Positive(+)	Low	High	Low
20	60	High-grade Serous Carcinoma	ⅢC	Poor	Negative(-)	Primary	Positive(+)	Low	Low	Low
21	62	High-grade Serous Carcinoma	ⅢC	Poor	Negative(-)	Primary	Positive(+)	High	Low	High
22	64	High-grade Serous Carcinoma	ⅢC	Poor	Negative(-)	Primary	Positive(+)	High	Low	High
23	74	High-grade Serous Carcinoma	ⅣB	Poor	Positive(+)	Recurrent	Positive(+)	High	Low	High
24	37	Endometrioid Carcinoma	ⅠB	Poor	Negative(-)	Primary	Negative(-)	Low	High	Low
25	68	Ovarian Adenocarcinoma	ⅢC	Well-moderate	Positive(+)	Recurrent	Negative(-)	Low	Low	High
26	21	Ovarian Adenocarcinoma	ⅠC3	Well-moderate	Negative(-)	Primary	Negative(-)	Low	High	Low
27	58	High-grade Serous Carcinoma	ⅠA1	Poor	Negative(-)	Primary	Positive(+)	High	Low	Low
28	49	High-grade Serous Carcinoma	ⅢC	Poor	Positive(+)	Recurrent	Positive(+)	High	Low	High
29	21	Ovarian Adenocarcinoma	ⅠA1	Well-moderate	Negative(-)	Primary	Negative(-)	Low	High	High
30	43	Ovarian Adenocarcinoma	ⅢB	Poor	Negative(-)	Primary	Negative(-)	High	Low	Low
31	57	High-grade Serous Carcinoma	ⅢC	Poor	Positive(+)	Recurrent	Positive(+)	High	High	High
32	62	High-grade Serous Carcinoma	ⅢC	Poor	Negative(-)	Primary	Positive(+)	Low	Low	Low
33	69	Ovarian Adenocarcinoma	ⅣA	Poor	Negative(-)	Recurrent	Negative(-)	Low	High	Low
34	54	Ovarian Adenocarcinoma	ⅣA	Poor	Negative(-)	Recurrent	Negative(-)	Low	Low	High
35	68	High-grade Serous Carcinoma	ⅠA1	Poor	Negative(-)	Primary	Positive(+)	High	High	High
36	64	High-grade Serous Carcinoma	ⅢC	Poor	Negative(-)	Primary	Positive(+)	High	Low	High
37	57	High-grade Serous Carcinoma	ⅣA	Poor	Positive(+)	Recurrent	Positive(+)	High	High	Low
38	80	High-grade Serous Carcinoma	ⅢC	Poor	Negative(-)	Primary	Positive(+)	Low	High	Low
39	50	Ovarian Adenocarcinoma	ⅣB	Poor	Negative(-)	Recurrent	Negative(-)	High	High	Low
40	73	Low-grade Serous Carcinoma	ⅢC	Well-moderate	Positive(+)	Recurrent	Positive(+)	High	High	High
41	44	High-grade Serous Carcinoma	ⅣB	Poor	Negative(-)	Recurrent	Positive(+)	Low	High	Low
42	65	High-grade Serous Carcinoma	IIB	Poor	Negative(-)	Primary	Positive(+)	Low	High	Low
43	44	Clear Cell Carcinoma	ⅢC	Well-moderate	Positive(+)	Recurrent	Negative(-)	Low	High	Low
44	68	High-grade Serous Carcinoma	ⅣB	Poor	Negative(-)	Recurrent	Positive(+)	High	High	High
45	58	High-grade Serous Carcinoma	ⅢB	Poor	Negative(-)	Primary	Positive(+)	Low	High	Low
46	67	High-grade Serous Carcinoma	ⅠA1	Poor	Negative(-)	Primary	Positive(+)	High	High	High
47	44	Ovarian Adenocarcinoma	IIB	Well-moderate	Negative(-)	Primary	Negative(-)	Low	High	High
48	63	Endometrioid Carcinoma	ⅠC1	Well-moderate	Negative(-)	Primary	Negative(-)	High	High	High
49	71	High-grade Serous Carcinoma	ⅢC	Poor	Positive(+)	Recurrent	Positive(+)	High	Low	High
50	58	Clear Cell Carcinoma	ⅣA	Poor	Negative(-)	Recurrent	Negative(-)	Low	Low	Low
51	61	Ovarian Adenocarcinoma	ⅢC	Well-moderate	Positive(+)	Recurrent	Negative(-)	High	High	Low
52	63	High-grade Serous Carcinoma	ⅢC	Poor	Negative(-)	Primary	Positive(+)	High	Low	High
53	66	High-grade Serous Carcinoma	ⅢC	Poor	Negative(-)	Primary	Positive(+)	Low	High	Low
54	82	High-grade Serous Carcinoma	ⅢB	Poor	Negative(-)	Primary	Positive(+)	High	Low	High
55	59	High-grade Serous Carcinoma	ⅢB	Poor	Positive(+)	Recurrent	Positive(+)	High	Low	High
56	44	High-grade Serous Carcinoma	ⅢC	Poor	Negative(-)	Primary	Positive(+)	Low	Low	High
57	59	High-grade Serous Carcinoma	ⅢC	Poor	Negative(-)	Primary	Positive(+)	Low	High	Low
58	70	Endometrioid Carcinoma	ⅠA2	Well-moderate	Negative(-)	Primary	Negative(-)	Low	High	Low
59	59	High-grade Serous Carcinoma	ⅢC	Poor	Positive(+)	Recurrent	Positive(+)	High	High	Low
60	42	High-grade Serous Carcinoma	ⅢC	Poor	Positive(+)	Recurrent	Positive(+)	Low	Low	High
